# Supplementary material for: Self-Help Groups within Nursing Homes: The Experiences of Family Caregivers in Northeastern Italy
Source: Behav Sci (Basel). 2023 Jun 8;13(6):485. doi: 10.3390/bs13060485 (PMC10295437; doi:10.3390/bs13060485)
Supplement: Supplementary file 1 [file behavsci-13-00485-s001.zip]

Archive with 1 entries (1 files):
- behavsci-2380372-supplementary.pdf
